# Supplementary material for: Variability in Maize Seed Bacterization and Survival Correlating with Root Colonization by Pseudomonas Isolates with Plant-Probiotic Traits
Source: Plants (Basel). 2024 Aug 1;13(15):2130. doi: 10.3390/plants13152130 (PMC11314135; doi:10.3390/plants13152130)
Supplement: Supplementary file 1 [file plants-13-02130-s001.zip]

Archive with 2 entries (2 files):
- Supp. figures with captions.pdf
- Supp. tables.xlsx
