# Supplementary material for: Variability in Maize Seed Bacterization and Survival Correlating with Root Colonization by Pseudomonas Isolates with Plant-Probiotic Traits
Source: Plants (Basel). 2024 Aug 1;13(15):2130. doi: 10.3390/plants13152130 (PMC11314135; doi:10.3390/plants13152130)
Supplement: Supplementary file 1 [file plants-13-02130-s001.zip › Supp. tables.xlsx]

## Sheet: Table S1
Table S1. Transposon stability under the absence of antibiotic selection pressure
	log (CFU ml-1) ± SD		Percentage of stability
	without antibiotic	with antibiotic
RBAN4-yfp	9.11 ± 0.02	9.09 ± 0.03	99.78
RPAN1-yfp	8.90 ± 0.22	8.79 ± 0.12	98.76
SMMP3-yfp	9.15 ± 0.07	9.09 ± 0.10	99.34
SPAN5-cfp	8.63 ± 0.10	8.72 ± 0.11	100
SVMP4-yfp	8.62 ± 0.15	8.55 ± 0.15	99.19
SVBP6-mche	6.67 ± 0.14	6.87 ± 0.08	100
1008-cfp	6.52 ± 0.22	6.53 ± 0.30	100

## Sheet: Table S2
Table S2. Soil properties
Soil classification	Typic Argiudoll
Texture	Silt loam
Total organic carbon (%)	2.87
Total organic matter (%)	4.94
pH (1:2.5)	6.40
Total nitrogen (%)	0.22
Total phosphorous (mg kg-1)	52.99
Clay percentage	16.0
Sand percentage	14.8
Silt percentage	69.2
Moisture	13.41

## Sheet: Table S3
Table S3. Cell density of the seed bacterizing suspensions and percentage of culturable bacterial cells recovered from bacterized seeds
	CFU ml-1 ± SD (× 108)	Percentage of bacteria recovered from seeds at 0 dpi a		Percentage of bacteria recovered from pre-hydrated seeds a
		without Premax®	with Premax®	without Premax®	with Premax®
RBAN4-yfp	4.83 ± 2.57	0.37	9.13	13.88	7.30
RPAN1-yfp	9.17 ± 2.08	0.09	1.32	5.54	10.59
SMMP3-yfp	0.90 ± 0.24	0.35	1.21	13.24	10.56
SPAN5-cfp	0.95 ± 0.09	0.62	2.43	12.24	10.87
SVMP4-yfp	0.14 ± 0.05	0.51	1.83	29.47	6.99
SVBP6-mche	8.33 ± 2.31	0.01	0.47	15.08	11.95
1008-cfp	7.50 ± 3.91	0.03	0.29	3.83	9.41
a Calculated as the number of CFU added in the bacterizing suspension per seed at the moment of inoculation, divided by the number of CFU recovered from washed seeds.

## Sheet: Table S4
Table S4. Strain survival (CFU ml-1) in seed bacterizing suspensions stored in parallel and under the same conditions as maize bacterized seeds
Days	SVBP6-mche			SVMP4-yfp			RBAN4-yfp			RPAN1-yfp			SPAN5-cfp			SMMP3-yfp			1008-cfp
	Mean	SD	ANOVA	Mean	SD	ANOVA	Mean	SD	ANOVA	Mean	SD	ANOVA	Mean	SD	ANOVA	Mean	SD	ANOVA	Mean	SD	ANOVA
0	9.02	0.14	ns	7.46	0.28	ns	8.56	0.03	c	9.06	0.07	a	8.45	0.26	ns	8.36	0.22	b	9.09	0.10	ns
1	9.11	0.06	ns	7.75	0.31	ns	8.88	0.20	ab	9.09	0.06	a	8.57	0.15	ns	8.89	0.04	a	8.98	0.11	ns
2	8.00	0.07	ns	7.69	0.13	ns	8.69	0.08	bc	9.20	0.08	a	8.28	0.17	ns	8.76	0.13	a	9.19	0.06	ns
3	9.16	0.02	ns	7.76	0.10	ns	9.11	0.06	a	9.17	0.05	a	8.35	0.37	ns	8.87	0.12	a	9.18	0.12	ns
4	9.02	0.06	ns	7.67	0.12	ns	8.98	0.07	a	9.21	0.05	a	8.77	0.12	ns	8.57	0.15	ab	9.17	0.08	ns
Statistics were performed with ANOVA test. Significance was evaluated with Tukey test (p < 0.05)

## Sheet: Table S5
Table S5. Rhizospheric abundance of culturable, heterotrophic, mesophilic bacteria
Treatment	log10 (CFU+50) g-1 root Mean ± SD	ANOVA
Control	7.53 ± 0.13	c
1008-cfp	8.22 ± 0.73	b
RBAN4-yfp	8.72 ± 0.19	a
RPAN1-yfp	8.03 ± 0.19	bc
SMMP3-yfp	8.55 ± 0.21	ab
SPAN5-cfp	7.51 ± 0.03	c
SVBP6-mche	8.57 ± 0.11	ab
SVMP4-yfp	8.14 ± 0.58	b
Statistics were performed with ANOVA test. Significance was evaluated with LSD Fisher test (p < 0.05)
